# Supplementary material for: Effects of uric acid-lowering therapy (ULT) on renal outcomes in CKD patients with asymptomatic hyperuricemia: a systematic review and meta-analysis
Source: BMC Nephrol. 2024 Feb 23;25:63. doi: 10.1186/s12882-024-03491-4 (PMC10893702; doi:10.1186/s12882-024-03491-4)
Supplement: Supplementary file 1 — Additional file 1: Supplementary Figure 1. Assessment of the methodological quality of the included studies. (A) Risk of Bias (B) Risk of Bias Summary. [file 12882_2024_3491_MOESM1_ESM.zip]

Archive with 2 entries (2 files):
- Supplementary Figure 1A.tif
- Supplementary Figure 1B.tif
