# Supplementary material for: Effects of uric acid-lowering therapy (ULT) on renal outcomes in CKD patients with asymptomatic hyperuricemia: a systematic review and meta-analysis
Source: BMC Nephrol. 2024 Feb 23;25:63. doi: 10.1186/s12882-024-03491-4 (PMC10893702; doi:10.1186/s12882-024-03491-4)
Supplement: Supplementary file 4 — Additional file 4: Supplementary Figure 4. Sensitivity analysis was performed by only including high-quality RCTs for the of change in eGFR. (A) Sensitivity analysis base on high-quality RCTs (assessed by modified Jadad scale). (B) Sensitivity analysis base on high-quality RCTs (assessed by ROB 2 tool). Annotation: the Golmohammadi (2017) [29] study were considered as two sub-studies: Golmohammadi-1(2017) and Golmohammadi-2 (2017);WMD, Weight Mean differences ; RR,relative risk; CI,confidence interval; eGFR, estimated glomerular filtration rate. [file 12882_2024_3491_MOESM4_ESM.zip]

Archive with 2 entries (2 files):
- Supplementary Figure 4A.tif
- Supplementary Figure 4B.tif
